# Supplementary material for: Integrated Analyses of m6A Regulator-Mediated Methylation Modification Patterns and Tumor Microenvironment Infiltration Characterization in Pan-Cancer
Source: Int J Mol Sci. 2022 Sep 23;23(19):11182. doi: 10.3390/ijms231911182 (PMC9570346; doi:10.3390/ijms231911182)
Supplement: Supplementary file 1 [file ijms-23-11182-s001.zip]

Archive with 2 entries (2 files):
- Supplementary.pdf
- Supplementary.xlsx
